# Supplementary material for: Improved estimation of inbreeding and kinship in pigs using optimized SNP panels
Source: BMC Genet. 2013 Sep 25;14:92. doi: 10.1186/1471-2156-14-92 (PMC3849284; doi:10.1186/1471-2156-14-92)
Supplement: Additional file 1 — SNPs per chromosome. Number and proportion of SNPs from each chromosome (Chr) in the set of LE markers for all lines evaluated (L1, L2 and L3). [file 1471-2156-14-92-S1.xls]

## Sheet: Sheet1
SNPs per chromosome. Number and proportion of SNPs from each chromosome (Chr) in the set of LE markers for all lines evaluated (L1, L2 and L3).
Chr	L1		L2		L3
	# SNPs	Frequency	# SNPs	Frequency	# SNPs	Frequency
1	853	0.09	786	0.1	897	0.09
2	533	0.06	467	0.06	682	0.07
3	544	0.06	405	0.05	643	0.06
4	790	0.08	540	0.07	713	0.07
5	547	0.06	452	0.06	541	0.05
6	545	0.06	493	0.06	532	0.05
7	598	0.06	504	0.06	623	0.06
8	483	0.05	386	0.05	415	0.04
9	586	0.06	474	0.06	748	0.07
10	493	0.05	416	0.05	498	0.05
11	460	0.05	402	0.05	531	0.05
12	369	0.04	318	0.04	408	0.04
13	529	0.06	439	0.05	636	0.06
14	668	0.07	539	0.07	695	0.07
15	500	0.05	434	0.05	563	0.06
16	394	0.04	337	0.04	459	0.04
17	391	0.04	378	0.05	416	0.04
18	296	0.03	214	0.03	235	0.02
Total	9579		7984		10235
